# Supplementary material for: Bone marrow endothelial dysfunction promotes myeloid cell expansion in cardiovascular disease
Source: Nat Cardiovasc Res. Author manuscript; Available in PMC 2022 Jun 22. (PMC9216333; doi:10.1038/s44161-021-00002-8)
Supplement: Supplementary Tables [file NIHMS1752094-supplement-Supplementary_Tables.xls]

## Sheet: Suppl. Table 1
Supplementary Table 1	Top 100 differentially regulated genes in bone marrow endothelial cells from mice with arterial hypertension. Cells were isolated and flow sorted from controls and mice with Angiotensin II-induced arterial hypertension. Gene expression was assessed by RNA-seq. Differential gene expression was tested with likelihood-ratio tests. Genes are sorted by p-value.
Ensembl Gene ID	Gene Name	log2(fold change)	log2(counts per million)	Likelihood Ratio	p Value	False Discovery Rate	counts per million
							Control 1	Control 2	Control 3	Ang-II 1	Ang-II 2	Ang-II 3
ENSMUSG00000091329	1700112D23Rik	2.26899	-1.04128	17.7695	2.49344e-05	0.398925	0.0550711	0.22015	0.23897	0.595987	0.923408	1.13401
ENSMUSG00000028906	Epb41	0.693287	8.34201	14.1261	0.000170958	0.844268	242.478	232.863	259.283	396.469	347.333	452.417
ENSMUSG00000084960	B430010I23Rik	-1.92393	1.22265	13.567	0.000230197	0.844268	4.73612	3.90766	1.39399	0.916904	1.0993	0.618549
ENSMUSG00000037124	Trim58	0.9232	5.17692	13.3196	0.000262651	0.844268	25.6631	25.8126	33.416	44.1489	44.8952	73.2465
ENSMUSG00000076580	Igkv8-27	-1.61378	4.68265	12.2074	0.000475991	0.844268	60.2478	35.9945	47.2364	15.7707	9.23408	22.474
ENSMUSG00000105374	Gm42551	-1.31969	-0.00709704	12.1787	0.000483383	0.844268	0.99128	1.43097	1.11519	0.458452	0.48369	0.463912
ENSMUSG00000023078	Cxcl13	2.75889	-0.896543	12.1461	0.000491917	0.844268	0	0.165112	0.0398284	0.687678	0.395746	0.36082
ENSMUSG00000020802	Ube2o	0.650827	6.61361	12.0996	0.000504334	0.844268	68.6186	65.8798	80.1745	100.859	103.949	134.638
ENSMUSG00000076570	Igkv12-38	4.90008	0.842795	11.9813	0.00053738	0.844268	0.165213	0.0550375	0.159313	2.56733	9.36599	0
ENSMUSG00000026621	Mtarc1	1.73992	-0.147089	11.8708	0.000570224	0.844268	0.440569	0.22015	0.637254	1.51289	1.05532	1.95874
ENSMUSG00000037887	Dusp8	0.749083	4.72643	11.8376	0.000580471	0.844268	19.6604	19.8135	20.9099	28.8825	26.9107	46.6489
ENSMUSG00000106870	Gm43681	-1.07939	0.929003	11.5503	0.000677393	0.903134	2.0927	2.47669	2.78799	1.23782	1.36313	0.876278
ENSMUSG00000076541	Igkv4-79	-4.11729	0.424076	11.2137	0.000811975	0.998701	2.03763	0.605412	0.0398284	0.0916904	0.0439718	0
ENSMUSG00000022791	Tnk2	1.00289	5.19045	11.0343	0.000894391	0.998701	23.7357	25.8676	27.4417	39.1976	37.9037	78.7619
ENSMUSG00000027215	Cd82	0.57811	7.88835	10.5522	0.0011605	0.998701	190.216	212.5	215.471	298.819	274.648	355.305
ENSMUSG00000096515	Igkv14-100	-2.32453	1.32444	10.5271	0.00117638	0.998701	4.40569	5.17352	8.72241	0.779368	0.835464	2.06183
ENSMUSG00000031734	Irx3	-1.54874	-0.398232	10.4696	0.00121356	0.998701	0.936209	0.660449	1.11519	0.366761	0.48369	0.0515458
ENSMUSG00000031983	2310022B05Rik	0.619304	4.53997	10.4633	0.00121767	0.998701	17.788	18.4926	19.3168	25.2149	27.1746	33.6594
ENSMUSG00000104136	Gm36955	-1.81943	-0.789708	10.2867	0.0013399	0.998701	0.936209	0.550375	0.716911	0.229226	0.0879436	0.309275
ENSMUSG00000076633	Ighv5-2	-3.81852	0.62301	10.1707	0.00142689	0.998701	0.330427	0.22015	12.3468	0.366761	0.263831	0.257729
ENSMUSG00000022100	Xpo7	0.635016	8.30036	10.1578	0.00143689	0.998701	232.18	281.957	289.074	366.624	454.361	431.953
ENSMUSG00000024588	Fech	0.729369	10.9393	10.0755	0.00150251	0.998701	1352.44	1416.88	2082.98	2954.4	2553.57	2561.93
ENSMUSG00000095210	Ighv5-9-1	3.48276	1.6032	9.89874	0.00165392	0.998701	0.936209	0.385262	0.23897	11.8281	4.08938	1.8041
ENSMUSG00000089665	Fcor	-0.812197	2.29953	9.79592	0.00174899	0.998701	6.1129	5.22856	5.57597	3.11747	3.07803	3.50511
ENSMUSG00000040749	Siah1b	0.593935	5.26767	9.50443	0.00204976	0.998701	29.7935	31.4264	34.9693	50.2463	46.3463	49.4324
ENSMUSG00000027078	Ube2l6	0.700304	9.89343	9.49552	0.00205974	0.998701	756.843	654.781	743.118	1148.65	1012.54	1367.92
ENSMUSG00000008999	Bmp7	-1.56329	-0.724789	9.45445	0.00210637	0.998701	0.660854	0.550375	0.995709	0.320916	0.219859	0.206183
ENSMUSG00000099338	2810030D12Rik	1.1789	1.45447	9.20221	0.00241723	0.998701	2.75356	1.54105	1.35416	4.81374	3.07803	4.99994
ENSMUSG00000023930	Crisp2	2.13673	-0.781684	9.01271	0.00268109	0.998701	0.0550711	0.330225	0.119485	0.458452	0.527662	1.28864
ENSMUSG00000095335	Igkv3-5	4.35535	3.42239	8.91809	0.0028236	0.998701	0.770996	2.14646	0.796567	74.4984	1.23121	0.463912
ENSMUSG00000062929	Cfl2	-0.723465	3.54201	8.89845	0.00285413	0.998701	14.0431	13.8694	17.405	9.16904	9.05819	9.38133
ENSMUSG00000050742	Olfr164	-1.17514	1.23873	8.87661	0.00288847	0.998701	2.8637	3.9627	2.6685	1.37536	1.58299	1.2371
ENSMUSG00000073902	Gm1966	-0.668071	5.47712	8.73263	0.00312566	0.998701	44.938	60.8714	54.0869	41.1231	37.3321	22.3193
ENSMUSG00000076514	Igkv17-121	-2.29672	3.04598	8.72197	0.00314398	0.998701	36.0716	6.98976	16.6084	3.80515	0.835464	7.78341
ENSMUSG00000002944	Cd36	0.695976	7.20785	8.65634	0.00325926	0.998701	107.168	89.4359	153.379	193.375	188.243	187.884
ENSMUSG00000020541	Tom1l1	0.745471	7.15301	8.60774	0.00334737	0.998701	99.7889	106.167	151.388	187.369	175.096	239.739
ENSMUSG00000117966	1700061A03Rik	1.72162	-1.26049	8.58784	0.00338416	0.998701	0.110142	0.22015	0.119485	0.366761	0.527662	0.618549
ENSMUSG00000030878	Cdr2	0.555351	6.68594	8.43815	0.00367429	0.998701	86.1312	78.9237	98.9735	119.106	118.02	153.658
ENSMUSG00000007659	Bcl2l1	1.25567	8.65053	8.4381	0.00367439	0.998701	240.771	237.872	262.429	408.526	408.498	970.813
ENSMUSG00000096410	Ighv1-19	-2.63072	0.965898	8.39928	0.0037537	0.998701	8.64617	1.43097	0.995709	0.320916	0.96738	0.515458
ENSMUSG00000110065	Gm45588	1.66424	-0.75342	8.39355	0.00376555	0.998701	0.275356	0.165112	0.199142	0.641833	0.659577	0.773186
ENSMUSG00000030401	Rtn2	1.26788	-0.484714	8.33508	0.00388868	0.998701	0.440569	0.22015	0.438112	0.871059	0.879436	0.979369
ENSMUSG00000030282	Cmas	0.640532	8.78347	8.32702	0.00390596	0.998701	374.208	358.844	357.101	530.704	508.226	674.012
ENSMUSG00000004552	Ctse	0.876978	10.9656	8.2616	0.00404924	0.998701	1413.29	1457.28	1901.33	2680.75	2583.83	3550.01
ENSMUSG00000073412	Lst1	-0.951608	3.83985	8.25843	0.00405633	0.998701	20.5966	18.7127	16.7677	11.0028	11.3008	6.80404
ENSMUSG00000004895	Prcc	0.570194	3.82585	8.24496	0.00408654	0.998701	10.9592	10.4571	13.1434	16.596	16.2256	18.9173
ENSMUSG00000091694	Apol11b	0.815506	6.68441	8.2218	0.00413901	0.998701	73.4649	76.8873	87.5029	136.527	144.491	139.689
ENSMUSG00000115923	Gm49521	1.52838	-0.57069	8.21146	0.00416267	0.998701	0.165213	0.4403	0.318627	0.504297	0.747521	1.49483
ENSMUSG00000001249	Hpn	0.69751	3.68377	8.05687	0.00453313	0.998701	10.1882	7.26494	12.2671	16	13.6752	19.0204
ENSMUSG00000076564	Igkv12-46	2.79414	6.69867	8.01551	0.00463783	0.998701	11.2896	21.3545	1.71262	179.576	54.2612	5.25767
ENSMUSG00000035504	Reep6	0.720162	4.44936	7.99025	0.00470298	0.998701	13.3823	17.2818	24.6936	27.828	30.2526	33.5563
ENSMUSG00000095416	Ighv1-12	-1.75498	0.618883	7.90315	0.00493489	0.998701	0.440569	2.86195	2.15073	0.504297	0.48369	0.618549
ENSMUSG00000032411	Tfdp2	0.652999	7.44722	7.74553	0.00538456	0.998701	142.469	123.009	151.188	199.931	173.513	287.419
ENSMUSG00000021102	Glrx5	0.694348	10.1701	7.74013	0.0054007	0.998701	993.263	828.093	912.548	1326.85	1257.77	1879.93
ENSMUSG00000006356	Crip2	0.562978	6.79227	7.68062	0.00558171	0.998701	85.5255	89.2707	112.874	138.177	130.42	158.761
ENSMUSG00000108443	Gm44510	-1.37358	-0.38457	7.65579	0.00565904	0.998701	1.48692	0.715487	0.517769	0.366761	0.351774	0.309275
ENSMUSG00000029664	Tfpi2	-1.01221	0.31472	7.56931	0.00593705	0.998701	1.87242	1.43097	1.15502	0.916904	0.747521	0.515458
ENSMUSG00000109754	Gm39214	-1.37564	-0.200362	7.54842	0.00600626	0.998701	1.70721	1.04571	1.03554	0.550142	0.439718	0.463912
ENSMUSG00000095642	Ighv14-3	1.96591	2.1299	7.54451	0.00601933	0.998701	1.21156	0.770524	1.23468	4.44698	5.40853	2.83502
ENSMUSG00000029922	Mkrn1	0.5286	10.1228	7.54239	0.00602642	0.998701	919.688	862.932	1063.22	1371.28	1266.78	1492.3
ENSMUSG00000110738	Gm47092	-1.57873	-0.631263	7.5236	0.0060896	0.998701	1.15649	0.715487	0.836396	0.183381	0.263831	0.463912
ENSMUSG00000028393	Alad	0.542689	9.04289	7.514	0.00612213	0.998701	478.238	415.588	498.731	677.729	613.758	751.537
ENSMUSG00000031170	Slc38a5	0.524636	7.63155	7.51107	0.00613208	0.998701	164.222	146.235	213.161	254.945	239.822	262.523
ENSMUSG00000019917	Septin10	-0.81958	2.8014	7.50905	0.00613897	0.998701	9.25195	8.31066	11.3113	6.87678	5.36456	4.17521
ENSMUSG00000085786	Gm15987	-0.695257	2.83003	7.46189	0.00630187	0.998701	7.32446	9.52148	7.28859	4.30945	5.54045	5.10303
ENSMUSG00000090192	Gm16556	-0.975328	1.06784	7.33698	0.00675502	0.998701	2.53327	4.403	2.78799	1.46705	2.06667	1.39174
ENSMUSG00000021879	Dnah12	1.24672	0.112421	7.31913	0.00682245	0.998701	0.49564	0.165112	0.438112	0.733523	0.879436	1.08246
ENSMUSG00000029186	Pi4k2b	0.548499	7.0006	7.31244	0.00684788	0.998701	109.261	108.039	126.375	183.427	147.262	174.946
ENSMUSG00000036896	C1qc	0.586259	7.58388	7.31229	0.00684848	0.998701	147.205	141.997	152.025	265.81	195.631	204.843
ENSMUSG00000022099	Dmtn	0.778433	6.66536	7.30002	0.00689537	0.998701	69.3346	82.7763	97.9778	100.309	115.162	216.75
ENSMUSG00000094322	Ighv9-4	-4.6171	2.86919	7.23803	0.00713753	0.998701	63.3869	1.37594	0.358455	2.52149	0.131915	0.0515458
ENSMUSG00000026986	Hnmt	-0.889528	4.44946	7.15112	0.00749173	0.998701	29.0225	28.3443	31.5441	17.9713	18.4242	11.7524
ENSMUSG00000038608	Dock10	-0.475029	6.57008	7.11863	0.00762871	0.998701	104.084	107.763	98.8142	82.8881	74.6202	67.2157
ENSMUSG00000028565	Nfia	0.58227	5.28031	7.11403	0.00764831	0.998701	35.9064	28.8396	27.0036	50.8882	41.2016	46.3912
ENSMUSG00000051502	Ufsp1	0.708395	3.32942	7.02529	0.00803665	0.998701	9.80266	6.71457	7.04962	12.1948	11.1249	15.5668
ENSMUSG00000031142	Cacna1f	-1.1549	0.729181	7.02179	0.00805237	0.998701	2.36806	1.59609	2.62867	1.14613	1.14327	0.670095
ENSMUSG00000102662	Gm38377	-0.933912	1.58192	7.02014	0.0080598	0.998701	3.63469	4.01773	2.50919	1.4212	1.80284	2.11338
ENSMUSG00000108015	Gm32591	-1.62937	-0.900189	7.01667	0.00807544	0.998701	0.550711	0.990674	0.517769	0.320916	0.263831	0.0515458
ENSMUSG00000096553	Gm10097	-1.7172	-1.31405	6.94797	0.00839145	0.998701	0.275356	0.550375	0.438112	0.275071	0.0879436	0
ENSMUSG00000025936	Gm4956	-1.27245	0.146219	6.93784	0.00843909	0.998701	1.15649	1.43097	1.23468	0.733523	0.615605	0.206183
ENSMUSG00000037415	Ranbp10	0.70876	7.79515	6.93471	0.00845389	0.998701	155.741	154.325	178.551	242.338	228.873	333.192
ENSMUSG00000106087	Gm43609	-1.12771	-0.29463	6.8727	0.00875221	0.998701	0.936209	0.990674	0.597426	0.275071	0.307803	0.567003
ENSMUSG00000000223	Drp2	1.60317	-0.447174	6.85498	0.00883945	0.998701	0.330427	0.275187	0.318627	0.687678	1.0993	1.08246
ENSMUSG00000095351	Igkv3-2	3.318	5.95531	6.8291	0.00896843	0.998701	4.62598	3.90766	0.358455	33.4211	50.6555	5.4123
ENSMUSG00000070526	Peg12	1.79283	0.251857	6.81848	0.00902191	0.998701	0.660854	0.330225	0.47794	1.23782	0.791493	3.19584
ENSMUSG00000029553	Tfec	-0.464706	4.13836	6.80859	0.00907203	0.998701	20.9821	19.4833	19.4362	15.4498	14.7745	13.4019
ENSMUSG00000075296	Aldh3b2	0.720364	2.18328	6.80671	0.00908159	0.998701	4.24048	3.5224	4.30146	6.73924	7.78301	5.46385
ENSMUSG00000091845	Rpl36-ps12	-1.64363	-1.07408	6.76785	0.00928144	0.998701	0.660854	0.660449	0.47794	0.229226	0.175887	0.154637
ENSMUSG00000070031	Sp140	-0.542409	4.69288	6.74862	0.00938203	0.998701	30.8949	29.335	28.8357	22.6017	21.3263	17.5256
ENSMUSG00000000706	Btn1a1	1.08136	0.526209	6.73318	0.00946356	0.998701	1.37678	1.04571	0.677082	2.24641	1.84682	2.4742
ENSMUSG00000094787	Ighv1-54	-2.32774	0.29845	6.71997	0.00953394	0.998701	0.605782	5.83397	1.59313	0.825213	0.439718	0.309275
ENSMUSG00000036641	Ccdc148	1.12573	0.730146	6.7177	0.00954607	0.998701	0.330427	0.275187	0.716911	0.916904	1.23121	0.876278
ENSMUSG00000020440	Arf5	0.525083	9.27279	6.69063	0.00969207	0.998701	543.772	519.664	471.05	702.257	638.778	886.226
ENSMUSG00000066152	Slc31a2	-0.525186	5.42916	6.68517	0.0097218	0.998701	45.1033	52.891	56.7554	32.9168	43.708	31.2367
ENSMUSG00000047648	Fbxo30	0.604088	7.92052	6.68315	0.00973283	0.998701	170.721	204.354	233.354	289.925	280.408	359.274
ENSMUSG00000042035	Igsf3	1.44761	4.43675	6.63403	0.0100049	0.998701	15.3098	11.2276	9.39949	25.6733	20.4909	53.2983
ENSMUSG00000018677	Slc25a39	0.494032	9.05934	6.62448	0.0100587	0.998701	465.737	434.796	509.484	654.394	611.604	732.981
ENSMUSG00000031162	Gata1	0.455518	7.53308	6.6071	0.0101573	0.998701	166.866	144.583	189.225	221.02	216.869	253.244
ENSMUSG00000035849	Krt222	1.31756	-0.0744534	6.60014	0.0101971	0.998701	0.220285	0.22015	0.557597	1.19197	0.659577	0.773186
ENSMUSG00000035890	Rnf126	0.587493	4.09813	6.59948	0.0102008	0.998701	14.4837	13.8144	12.3468	18.1547	18.0284	25.4121

## Sheet: Suppl. Table 2
Supplementary Table 2	Top 100 differentially regulated genes in bone marrow endothelial cells from mice with atherosclerosis. Cells were isolated and flow sorted from controls and atherosclerotic Apoe-/- mice on Western Diet. Gene expression was assessed by RNA-seq. Differential gene expression was tested with likelihood-ratio tests. Genes are sorted by p-value.
Ensembl Gene ID	Gene Name	log2(fold change)	log2(counts per million)	Likelihood Ratio	p Value	False Discovery Rate	counts per million
							Control 1	Control 2	Control 3	Apoe-/- 1	Apoe-/- 2	Apoe-/- 3
ENSMUSG00000002985	Apoe	-6.19933	9.23711	179.883	5.1406e-41	8.22445e-37	717.962	729.081	918.004	10.089	6.85685	15.5967
ENSMUSG00000102824	Pdcd5-ps	2.53586	1.41026	65.0342	7.36082e-16	5.88828e-12	1.43185	1.10075	0.995709	6.55788	7.63101	6.1311
ENSMUSG00000036641	Ccdc148	3.0277	0.730146	56.2049	6.52998e-14	3.48244e-10	0.330427	0.275187	0.716911	3.48531	4.31318	3.4958
ENSMUSG00000096108	Ighv11-2	-3.58178	4.70178	52.6065	4.07536e-13	1.63004e-09	44.0569	77.2726	14.6967	3.98976	2.10129	5.43194
ENSMUSG00000049848	Ceacam19	-7.70639	0.0695889	52.0416	5.43384e-13	1.73872e-09	0.385498	1.87127	1.67279	0	0	0
ENSMUSG00000103260	Gm8146	3.25328	-0.208458	50.7567	1.04556e-12	2.78798e-09	0.275356	0.22015	0.23897	1.97195	2.046	3.17311
ENSMUSG00000015243	Abca1	1.76461	3.7636	47.9783	4.30962e-12	9.84994e-09	7.10418	8.86103	9.87743	32.6977	24.4414	31.032
ENSMUSG00000044206	Vsig4	4.91492	1.2499	44.0291	3.23532e-11	6.47024e-08	0.0550711	0.22015	0.438112	6.4203	13.216	2.47395
ENSMUSG00000015854	Cd5l	2.21939	4.72637	43.4498	4.3498e-11	7.7325e-08	11.3447	8.25562	15.9712	44.5752	67.2967	52.5446
ENSMUSG00000066861	Oas1g	2.15403	1.10715	38.9612	4.32304e-10	6.91642e-07	0.99128	1.48601	1.31434	4.40249	6.41447	6.07732
ENSMUSG00000074336	Apoc4	4.8292	-1.16139	36.8557	1.27206e-09	1.85015e-06	0.110142	0	0	1.10062	1.60362	0.591597
ENSMUSG00000047632	Fgfbp3	-2.32009	3.53269	35.566	2.46555e-09	3.2872e-06	14.7591	14.0896	7.68687	4.17319	1.76951	1.34454
ENSMUSG00000043192	Gm1840	2.7511	2.4457	34.4323	4.41328e-09	5.43139e-06	2.31299	1.87127	2.62867	6.05342	13.769	26.6219
ENSMUSG00000094345	Igkv14-126	-2.7585	5.63791	32.9402	9.50353e-09	1.08605e-05	101.716	119.046	53.0514	4.31077	22.3954	13.0151
ENSMUSG00000021879	Dnah12	2.47088	0.112421	32.5101	1.18576e-08	1.26474e-05	0.49564	0.165112	0.438112	2.56812	2.10129	1.55967
ENSMUSG00000074274	D930028M14Rik	3.07473	0.797468	31.6241	1.8709e-08	1.87079e-05	0.440569	0.715487	0.398284	1.88023	5.41912	5.75463
ENSMUSG00000005575	Ube2m	-1.06027	7.58516	30.6392	3.10746e-08	2.92449e-05	236.586	209.087	195.956	86.353	95.6641	127.032
ENSMUSG00000109645	Gm45246	3.77591	-1.38808	29.0599	7.01732e-08	6.23723e-05	0.0550711	0	0.119485	0.596171	0.995349	1.29076
ENSMUSG00000033880	Lgals3bp	1.16384	6.41677	28.2891	1.0448e-07	8.7978e-05	63.9376	60.6513	62.2119	189.491	106.226	125.203
ENSMUSG00000025743	Sdc3	1.08673	4.98075	28.0863	1.16023e-07	9.28127e-05	20.872	25.8126	26.4859	44.5294	44.5142	67.0656
ENSMUSG00000015053	Gata2	1.04591	4.80963	27.0241	2.0093e-07	0.00015308	19.8807	18.6577	22.742	36.1371	41.4176	49.1564
ENSMUSG00000087593	Gm16174	-2.8372	0.0407051	26.1265	3.19771e-07	0.000232546	2.14777	1.37594	0.677082	0.183437	0.276486	0.107563
ENSMUSG00000023078	Cxcl13	3.85239	-0.896543	26.0356	3.35175e-07	0.000233151	0	0.165112	0.0398284	1.69679	0.940052	0.430253
ENSMUSG00000036887	C1qa	0.9735	5.34072	25.5931	4.2154e-07	0.000281009	35.4107	27.7389	29.3933	62.0017	59.0574	60.8807
ENSMUSG00000040724	Kcna2	1.6042	0.836944	25.2883	4.93695e-07	0.000315945	1.26664	0.715487	1.15502	3.34773	3.20724	3.06555
ENSMUSG00000037071	Scd1	1.17099	4.56302	24.9274	5.95313e-07	0.00035006	17.7329	17.8321	21.109	60.4425	33.1783	34.4202
ENSMUSG00000060962	Dmkn	-1.83619	3.50653	24.8899	6.06999e-07	0.00035006	19.6604	11.3928	9.83761	2.98085	5.03204	3.38824
ENSMUSG00000016496	Cd274	1.36733	2.98715	24.8453	6.21219e-07	0.00035006	5.23176	5.99908	5.65563	19.4443	10.6724	13.6605
ENSMUSG00000048498	Cd300e	1.7364	3.16457	24.8044	6.34523e-07	0.00035006	2.8637	5.55878	8.96138	19.3526	17.1974	21.5126
ENSMUSG00000020641	Rsad2	1.176	7.72279	23.69	1.13168e-06	0.000603523	174.025	118.826	177.754	291.803	380.611	389.11
ENSMUSG00000001865	Cpa3	0.977132	4.6155	22.6295	1.96449e-06	0.00101387	18.3387	19.3732	18.7592	40.8148	36.4961	33.6673
ENSMUSG00000060044	Tmem26	1.17187	2.84964	22.4802	2.12317e-06	0.00106152	4.13033	5.83397	6.77082	14.0329	10.2853	13.6067
ENSMUSG00000025746	Il6	1.62786	1.73936	21.9722	2.76624e-06	0.00134002	2.03763	1.81624	1.79228	6.05342	5.36383	6.07732
ENSMUSG00000020681	Ace	1.69892	1.75875	21.9165	2.84772e-06	0.00134002	1.43185	1.87127	2.78799	6.28272	4.70026	9.14287
ENSMUSG00000020802	Ube2o	0.852477	6.61361	20.6515	5.5095e-06	0.00246844	68.6186	65.8798	80.1745	128.406	114.299	146.071
ENSMUSG00000032690	Oas2	2.04262	4.12463	20.636	5.55433e-06	0.00246844	7.37953	12.7687	10.435	63.4692	22.7271	41.0891
ENSMUSG00000032076	Cadm1	1.48311	3.83463	20.5635	5.76866e-06	0.0024944	8.42588	9.96178	9.99692	44.3918	19.2987	15.8656
ENSMUSG00000096715	Igkv3-4	4.25922	5.58658	20.3142	6.57116e-06	0.00276663	2.75356	16.4562	3.30575	13.3909	218.147	190.871
ENSMUSG00000076608	Igkj5	2.06085	3.68799	19.9018	8.15248e-06	0.0033444	7.10418	7.15487	4.22181	17.3807	29.4734	30.0639
ENSMUSG00000055546	Timd4	2.30732	0.750576	19.7824	8.67768e-06	0.00347086	0.715925	0.275187	0.955881	3.57702	4.03669	2.15126
ENSMUSG00000031302	Nlgn3	2.36143	-0.64841	19.4572	1.02878e-05	0.0040145	0.275356	0.165112	0.199142	1.60507	0.663566	1.07563
ENSMUSG00000030731	Syt3	-2.53407	-0.811123	19.1433	1.21263e-05	0.00461924	0.660854	0.495337	0.995709	0.0458593	0.276486	0.0537816
ENSMUSG00000029816	Gpnmb	-2.69041	4.47511	19.0961	1.243e-05	0.00462481	38.3295	33.2426	37.8369	3.25601	1.71421	12.4773
ENSMUSG00000056999	Ide	-0.927142	6.46516	18.9202	1.36301e-05	0.0049561	103.699	109.139	99.0531	41.7778	50.8181	72.0673
ENSMUSG00000051497	Kcnj16	2.46162	-1.30743	18.7258	1.50929e-05	0.00536604	0.165213	0.110075	0.159313	0.963045	0.774161	0.752942
ENSMUSG00000055826	Tescl	2.98725	-1.71551	18.3237	1.86374e-05	0.00648217	0.110142	0.0550375	0.0398284	0.596171	0.552972	0.537816
ENSMUSG00000056973	Ces1d	-1.60189	1.55907	18.1722	2.018e-05	0.00686936	3.02891	4.51307	4.85906	0.779608	1.49302	1.82857
ENSMUSG00000045039	Megf8	1.35637	1.09342	18.0354	2.16841e-05	0.00722757	1.04635	1.43097	1.8321	4.26491	3.09664	3.81849
ENSMUSG00000072812	Ahnak2	-2.14702	0.0168567	17.6211	2.69576e-05	0.00880194	0.99128	2.09142	1.23468	0.504452	0.165892	0.268908
ENSMUSG00000073409	H2-Q6	0.893914	4.45496	17.5726	2.76547e-05	0.00884895	21.643	15.9609	15.9712	40.0351	28.6992	31.1933
ENSMUSG00000068962	Zfp114	-2.59525	-0.614326	17.4698	2.91903e-05	0.00913922	0.770996	0.880599	0.637254	0.0917186	0.165892	0.107563
ENSMUSG00000026938	Fcna	1.24324	5.6626	17.4366	2.97043e-05	0.00913922	33.263	24.7118	39.1115	85.2065	89.1391	53.5664
ENSMUSG00000041073	Nacad	1.50237	1.39993	17.399	3.02978e-05	0.00914593	1.59706	1.3209	1.27451	3.7146	4.36848	3.76471
ENSMUSG00000051682	Treml4	1.04719	4.92365	17.2029	3.35931e-05	0.00995289	19.6604	23.7762	30.5484	63.0106	43.7954	46.1446
ENSMUSG00000035283	Adrb1	2.66736	0.212135	17.1647	3.42755e-05	0.00997044	0.0550711	0.4403	0.557597	4.44835	1.43773	1.02185
ENSMUSG00000030417	Pdcd5	-0.950285	4.01739	17.1271	3.49601e-05	0.00998797	18.7793	17.3368	15.4534	11.2814	8.79225	6.50757
ENSMUSG00000021203	Otub2	1.09596	4.85511	16.8813	3.97915e-05	0.0111688	22.0835	20.1437	27.9993	45.7217	32.9018	73.4118
ENSMUSG00000084347	Akt2-ps	2.75469	-0.982906	16.3167	5.35903e-05	0.0147826	0.275356	0.110075	0.159313	0.825467	0.940052	2.0437
ENSMUSG00000096056	Gm21986	2.21526	-0.721776	15.9118	6.63624e-05	0.0179955	0.385498	0.22015	0.119485	1.51336	0.884755	0.914287
ENSMUSG00000002083	Bbc3	1.01102	4.38531	15.7406	7.26483e-05	0.0193717	12.6113	17.4469	18.1219	24.7182	31.7406	40.6589
ENSMUSG00000023132	Gzma	-0.855375	3.36826	15.5632	7.97936e-05	0.0209281	12.6664	13.0439	13.3425	6.92475	7.57571	7.04538
ENSMUSG00000015354	Pcolce2	2.55476	-1.01672	15.4261	8.57945e-05	0.0221391	0.0550711	0.330225	0.159313	1.78851	0.608269	0.860505
ENSMUSG00000096515	Igkv14-100	-2.8826	1.32444	15.1855	9.74497e-05	0.0247476	4.40569	5.17352	8.72241	0.458593	1.71421	0.215126
ENSMUSG00000044453	Ffar1	-1.87042	0.0174505	15.093	0.00010234	0.0255834	1.26664	1.26586	1.11519	0.137578	0.276486	0.591597
ENSMUSG00000052776	Oas1a	1.11915	3.93586	14.8976	0.000113505	0.0279379	11.6751	14.4748	14.5374	21.6456	29.1969	37.5933
ENSMUSG00000027200	Sema6d	1.32156	1.79916	14.7937	0.000119938	0.028655	2.36806	2.53172	1.67279	7.6585	4.75556	3.92605
ENSMUSG00000038811	Gngt2	0.835669	5.48116	14.7927	0.00012	0.028655	37.173	41.9936	36.2438	74.1545	68.5132	62.8706
ENSMUSG00000022817	Itgb5	0.875878	5.52713	14.7084	0.000125488	0.0295248	34.4745	34.6736	42.8553	95.1121	45.952	66.0438
ENSMUSG00000019850	Tnfaip3	0.889992	4.97404	14.6649	0.000128413	0.029775	22.9096	27.1885	31.9424	38.0632	47.8874	66.3665
ENSMUSG00000024030	Abcg1	2.07158	6.19823	14.3706	0.000150126	0.0343124	29.7935	47.2772	35.0091	335.415	65.9695	74.9177
ENSMUSG00000103907	Gm37498	1.83167	0.0993373	14.2549	0.000159645	0.0355643	0.770996	0.495337	0.358455	2.4764	1.16124	2.15126
ENSMUSG00000026435	Slc45a3	0.953841	2.20856	14.2501	0.000160049	0.0355643	3.02891	3.41232	4.26164	6.32858	7.07804	7.42186
ENSMUSG00000036585	Fgf1	1.60324	-0.058135	14.2223	0.000162436	0.0356001	0.605782	0.4403	0.438112	1.32992	1.32713	1.88235
ENSMUSG00000042831	Alkbh6	-0.744663	4.89282	14.1718	0.000166856	0.0360748	32.547	34.7286	30.9865	24.3054	17.1421	17.2101
ENSMUSG00000033355	Rtp4	1.42473	5.83079	14.1229	0.000171246	0.0365302	41.4686	47.3322	41.8596	121.94	98.8161	131.55
ENSMUSG00000032661	Oas3	1.25717	3.57409	14.0663	0.000176477	0.0371508	8.42588	9.57652	9.31984	12.1068	17.4186	36.4639
ENSMUSG00000076564	Igkv12-46	3.87448	6.69867	14.0022	0.000182592	0.0379389	11.2896	21.3545	1.71262	173.807	141.948	191.946
ENSMUSG00000076586	Igkv8-21	4.97101	6.25032	13.6727	0.000217592	0.0444803	5.61726	10.5672	9.63846	26.1856	728.098	1.88235
ENSMUSG00000095642	Ighv14-3	2.70365	2.1299	13.6516	0.000220049	0.0444803	1.21156	0.770524	1.23468	1.10062	15.2067	3.97984
ENSMUSG00000017754	Pltp	1.22379	3.51262	13.6316	0.000222416	0.0444803	8.5911	9.02614	11.2714	14.354	17.9163	35.8723
ENSMUSG00000111340	Gm47171	2.63898	0.375815	13.4393	0.000246412	0.0486709	0.440569	0.275187	0.557597	5.96171	0.442377	1.82857
ENSMUSG00000070873	Lilra5	1.57485	1.74248	13.2885	0.000267038	0.0521018	1.70721	1.70616	3.30575	3.53116	8.18398	8.33614
ENSMUSG00000022906	Parp9	0.666706	4.64842	13.2523	0.000272253	0.0521789	18.9995	23.446	24.7732	33.6607	30.6899	42.7563
ENSMUSG00000042367	Gjb3	-0.924435	2.56559	13.2406	0.000273957	0.0521789	5.50711	6.16419	8.16482	3.85218	3.31783	3.28068
ENSMUSG00000028037	Ifi44	1.81536	1.26822	13.2028	0.000279537	0.0526155	1.87242	0.935637	2.15073	4.12733	4.70026	8.92774
ENSMUSG00000060600	Eno3	0.793628	3.93583	13.0772	0.00029892	0.0556095	12.6113	12.8788	13.7408	17.2889	23.7225	26.9983
ENSMUSG00000021792	Prxl2a	0.877458	7.40884	12.9836	0.00031423	0.0577857	133.217	98.6822	121.158	197.057	248.34	200.067
ENSMUSG00000070369	Itgad	1.10782	2.05233	12.885	0.000331226	0.0602191	3.02891	2.03639	3.18627	6.191	6.74626	4.84034
ENSMUSG00000064215	Ifi27	0.826157	6.23865	12.8281	0.000341445	0.0613796	82.6618	60.266	60.2603	99.0102	141.008	118.857
ENSMUSG00000027221	Chst1	1.43221	1.22732	12.7747	0.000351331	0.0622634	1.15649	1.54105	0.796567	2.84328	2.54367	4.03362
ENSMUSG00000022586	Ly6i	1.24765	1.77386	12.7443	0.000357101	0.0622634	3.13905	2.69684	1.71262	6.28272	5.52972	6.07732
ENSMUSG00000091971	Hspa1a	3.42176	0.69602	12.7394	0.000358037	0.0622634	0.330427	0.495337	0.517769	0.733748	0.663566	13.7681
ENSMUSG00000036896	C1qc	0.774706	7.58388	12.7072	0.000364257	0.062664	147.205	141.997	152.025	287.905	257.077	207.435
ENSMUSG00000089679	Gm16299	-2.36119	0.373797	12.6315	0.000379302	0.0645579	2.58834	1.43097	0.756739	0.366874	0.276486	0.268908
ENSMUSG00000006930	Hap1	1.85467	-1.17151	12.5436	0.000397561	0.0669263	0.220285	0.165112	0.199142	0.550311	0.718863	0.914287
ENSMUSG00000022351	Sqle	-0.840432	5.34822	12.5248	0.000401583	0.0669263	35.576	43.9199	60.8577	25.5895	20.6811	32.4303
ENSMUSG00000035849	Krt222	1.78175	-0.0744534	12.4691	0.00041373	0.067726	0.220285	0.22015	0.557597	1.37578	1.05065	1.18319
ENSMUSG00000030921	Trim30a	0.839574	5.85219	12.4641	0.000414848	0.067726	51.2712	53.8266	48.6304	114.465	72.2181	89.869
ENSMUSG00000027322	Siglec1	1.27938	1.21037	12.4157	0.000425745	0.068803	1.65213	0.990674	2.19056	5.13624	3.15194	3.60336
ENSMUSG00000066571	4931406P16Rik	0.785865	3.59464	12.2383	0.000468177	0.0749037	8.97659	9.46644	11.4307	13.3909	19.2987	18.716

## Sheet: Suppl. Table 3
Supplementary Table 3	Top 100 differentially regulated genes in bone marrow endothelial cells from mice with myocardial infarction. Cells were isolated and flow sorted from controls and mice 4 days after acute myocardial infarction. Gene expression was assessed by RNA-seq. Differential gene expression was tested with likelihood-ratio tests. Genes are sorted by p-value.
Ensembl Gene ID	Gene Name	log2(fold change)	log2(counts per million)	Likelihood Ratio	p Value	False Discovery Rate	counts per million
							Control 1	Control 2	Control 3	MI 1	MI 2	MI 3
ENSMUSG00000076580	Igkv8-27	-2.4885	4.68265	27.1482	1.88436e-07	0.00301479	60.2478	35.9945	47.2364	6.34423	7.82091	10.6574
ENSMUSG00000071847	Apcdd1	2.28731	-0.68234	20.1919	7.00482e-06	0.0560351	0.275356	0.165112	0.199142	1.49579	0.761777	0.765447
ENSMUSG00000095351	Igkv3-2	6.02127	5.95531	17.4601	2.93394e-05	0.156467	4.62598	3.90766	0.358455	4.64212	16.7591	565.194
ENSMUSG00000008193	Spib	-1.11394	5.26529	16.7207	4.33052e-05	0.160641	49.4539	50.8546	37.7971	12.0179	20.6695	29.4403
ENSMUSG00000019312	Grb7	-2.12648	-0.447372	16.2575	5.52899e-05	0.160641	0.826067	1.21082	0.955881	0.0515791	0.304711	0.294403
ENSMUSG00000040026	Saa3	4.88784	0.261472	15.9904	6.36646e-05	0.160641	0.275356	0.0550375	0.0398284	7.42739	0.152355	3.17955
ENSMUSG00000020183	Cpm	-1.2525	3.67242	15.6208	7.73982e-05	0.160641	15.1996	14.75	15.1348	2.99159	7.26227	8.12551
ENSMUSG00000094094	Igkv5-45	5.72705	2.20988	15.405	8.67595e-05	0.160641	0.385498	0.385262	0.159313	0.980003	46.1637	0.529925
ENSMUSG00000021614	Vcan	2.07307	3.99579	15.328	9.03659e-05	0.160641	6.60854	16.2911	7.08945	76.337	16.1497	26.6729
ENSMUSG00000094075	Ighv1-80	3.15498	3.46038	13.7049	0.000213901	0.330828	4.9564	2.86195	0.199142	5.4158	44.894	19.3128
ENSMUSG00000076564	Igkv12-46	3.79173	6.69867	13.514	0.000236794	0.330828	11.2896	21.3545	1.71262	36.7759	284.346	139.782
ENSMUSG00000054626	Xlr	-1.93244	0.39099	13.3667	0.000256136	0.330828	0.881138	1.92631	2.78799	0.257895	0.457066	0.706566
ENSMUSG00000051331	Cacna1c	3.0903	-0.492949	13.2761	0.000268814	0.330828	0.220285	0.165112	0	2.11474	0.304711	0.647686
ENSMUSG00000020481	Ankrd36	3.72115	0.499121	13.123	0.000291693	0.331623	0.385498	0.110075	0.47794	11.0379	0.609421	0.647686
ENSMUSG00000055116	Arntl	-1.00576	4.94047	13.0035	0.000310916	0.331623	42.4048	32.1969	41.6206	10.78	21.279	24.141
ENSMUSG00000094797	Igkv6-15	2.08138	7.25605	12.7264	0.000360522	0.3605	50.7205	84.8127	52.5336	51.3728	372.56	350.692
ENSMUSG00000050742	Olfr164	-1.41544	1.23873	12.1515	0.000490489	0.461608	2.8637	3.9627	2.6685	0.515791	1.0157	1.94306
ENSMUSG00000014453	Blk	-0.928817	3.50858	12.0229	0.000525522	0.467101	12.9417	11.9431	15.1746	4.79685	6.55128	9.0676
ENSMUSG00000069805	Fbp1	0.949179	4.74451	11.8997	0.000561428	0.472752	22.1386	21.6297	21.2285	56.737	32.2993	30.6179
ENSMUSG00000076576	Igkv6-32	3.45337	4.39205	11.7417	0.000611142	0.488883	2.20285	1.10075	9.08087	6.9116	116.044	5.59365
ENSMUSG00000024679	Ms4a6d	0.821082	5.00429	11.3314	0.00076208	0.568287	25.0574	35.8844	26.2071	54.3644	47.738	45.2791
ENSMUSG00000034394	Lif	-1.66106	-0.299591	11.2848	0.000781443	0.568287	0.99128	1.37594	0.876224	0.154737	0.355496	0.471044
ENSMUSG00000098814	Igkv19-93	3.31321	7.00195	11.159	0.000836244	0.569209	26.9849	21.2445	23.0208	48.4843	598.655	28.5571
ENSMUSG00000027221	Chst1	1.34267	1.22732	11.1203	0.000853868	0.569209	1.15649	1.54105	0.796567	1.65053	2.79318	4.12164
ENSMUSG00000047344	Lancl3	1.57468	-0.585688	10.9046	0.000959269	0.613894	0.330427	0.275187	0.23897	0.773686	0.558636	1.11873
ENSMUSG00000095583	Ighv14-2	3.93451	1.54654	10.5567	0.00115766	0.712362	0.275356	0.550375	0.358455	12.379	3.7581	1.00097
ENSMUSG00000032578	Cish	1.71107	3.36095	10.4375	0.00123486	0.723034	6.66361	5.77893	6.09374	40.8506	9.49682	6.77126
ENSMUSG00000054905	Stfa3	1.24977	0.198011	10.3923	0.00126539	0.723034	0.99128	0.660449	0.637254	1.70211	1.42198	2.1197
ENSMUSG00000095007	Igkv12-41	3.76233	5.07948	10.1685	0.0014286	0.750271	11.3447	12.0532	0.995709	25.5832	285.768	5.71141
ENSMUSG00000008999	Bmp7	-1.70923	-0.724789	10.1433	0.00144825	0.750271	0.660854	0.550375	0.995709	0.257895	0.0507851	0.353283
ENSMUSG00000114689	Gm9465	1.53935	-0.288887	10.1095	0.00147504	0.750271	0.385498	0.385262	0.318627	1.54737	0.761777	0.706566
ENSMUSG00000060548	Tnfrsf19	-1.16339	1.69991	10.0778	0.00150064	0.750271	4.07526	2.80691	4.62009	1.44421	1.52355	2.00194
ENSMUSG00000021340	Gpld1	1.19486	0.324254	9.99584	0.00156894	0.76065	0.936209	1.04571	0.716911	1.80527	1.87905	2.23746
ENSMUSG00000076604	Igkj1	1.59976	3.68443	9.77614	0.00176791	0.825243	5.50711	9.08118	5.73528	6.9116	28.592	24.1999
ENSMUSG00000037071	Scd1	-0.742956	4.56302	9.72201	0.00182074	0.825243	17.7329	17.8321	21.109	9.54213	12.3408	10.6574
ENSMUSG00000076633	Ighv5-2	-3.72363	0.62301	9.68586	0.00185691	0.825243	0.330427	0.22015	12.3468	0.618949	0.152355	0.117761
ENSMUSG00000052336	Cx3cr1	-1.26707	5.2639	9.54371	0.00200636	0.846728	31.3355	52.1755	69.8191	8.71687	29.5062	23.14
ENSMUSG00000030724	Cd19	-0.918943	5.81015	9.53937	0.0020111	0.846728	64.1579	65.9899	69.3014	15.9895	41.1867	45.2791
ENSMUSG00000095642	Ighv14-3	2.22029	2.1299	9.47771	0.00207984	0.847272	1.21156	0.770524	1.23468	6.9116	4.26595	3.17955
ENSMUSG00000020698	Cct6b	1.45638	-0.477557	9.44409	0.00211831	0.847272	0.550711	0.330225	0.199142	0.980003	0.761777	1.05985
ENSMUSG00000035000	Dpp4	-0.564102	4.00834	9.2506	0.00235419	0.862016	17.9532	17.1166	19.715	11.1927	11.8837	12.6004
ENSMUSG00000085971	Gm15411	-1.50819	0.344166	9.24683	0.00235903	0.862016	1.43185	1.48601	0.955881	0.206316	0.457066	0.647686
ENSMUSG00000022010	Tsc22d1	-0.894578	6.76866	9.19907	0.00242137	0.862016	87.8935	109.855	125.26	53.178	40.9328	73.5418
ENSMUSG00000096422	Igkv12-44	3.21042	6.07106	9.19269	0.00242983	0.862016	9.9128	18.5476	12.068	15.9379	126.049	226.513
ENSMUSG00000038587	Akap12	-0.964081	4.21519	9.17367	0.00245522	0.862016	27.1501	18.6027	18.2414	7.47897	11.7314	12.6004
ENSMUSG00000035849	Krt222	1.55387	-0.0744534	9.15643	0.00247845	0.862016	0.220285	0.22015	0.557597	0.464212	1.0157	1.53089
ENSMUSG00000101389	Ms4a4a	1.62453	4.75617	9.01587	0.00267645	0.897258	14.9793	24.6568	17.3253	103.829	25.8496	36.3882
ENSMUSG00000076609	Igkc	1.41813	12.4664	9.00153	0.00269754	0.897258	3061.4	3934.52	2236.68	2995.61	11760.5	9182.48
ENSMUSG00000114784	Gm47754	1.13419	1.49363	8.94273	0.00278576	0.897258	2.0927	2.58676	1.79228	6.24107	3.30103	4.00388
ENSMUSG00000050578	Mmp13	1.60927	3.15631	8.93074	0.00280411	0.897258	3.46948	5.06345	9.20035	30.5864	11.0712	9.362
ENSMUSG00000079293	Clec7a	-0.631502	6.92986	8.70601	0.00317163	0.99496	124.791	173.533	172.138	87.5297	104.973	98.9782
ENSMUSG00000090779	Gm17110	1.29908	-0.491633	8.62182	0.00332161	0.999919	0.330427	0.715487	0.438112	0.876844	0.914132	1.76642
ENSMUSG00000035385	Ccl2	-0.661378	5.89922	8.61343	0.00333693	0.999919	64.1028	72.3192	85.5912	35.5896	49.5155	50.1073
ENSMUSG00000053687	Dpep2	1.74621	0.783501	8.51852	0.0035155	0.999919	0.826067	1.59609	0.916052	6.80844	1.32041	2.47298
ENSMUSG00000025854	Fam20c	-0.793115	3.66725	8.41274	0.003726	0.999919	12.391	18.2724	16.6881	9.23266	10.1062	6.71238
ENSMUSG00000105606	Igkv2-109	2.81014	1.1633	8.39527	0.00376199	0.999919	0.605782	0.880599	1.15502	9.38739	0.406281	8.12551
ENSMUSG00000055170	Ifng	-1.48111	-0.353562	8.28857	0.00398955	0.999919	1.04635	0.825562	0.677082	0.103158	0.304711	0.471044
ENSMUSG00000109179	Gm35339	-1.35358	-0.0803404	8.25571	0.00406241	0.999919	0.936209	0.935637	1.27451	0.257895	0.406281	0.529925
ENSMUSG00000047443	Erfe	2.5854	1.56126	8.14107	0.00432738	0.999919	1.15649	1.04571	1.51348	18.2074	1.72669	0.942089
ENSMUSG00000032864	Rag2	-1.1518	1.60192	8.12908	0.00435609	0.999919	4.07526	3.19217	4.14215	0.515791	2.13298	2.35522
ENSMUSG00000038421	Fcrla	-0.703897	4.90798	8.11846	0.00438168	0.999919	41.4135	30.876	31.3449	13.2558	23.0564	25.4364
ENSMUSG00000076532	Igkv4-91	3.21923	5.25304	8.0555	0.00453657	0.999919	5.17669	23.9413	0.517769	11.8632	238.03	12.6004
ENSMUSG00000027347	Rasgrp1	-0.774991	2.87434	8.05078	0.0045484	0.999919	9.08674	9.52148	7.24876	3.30106	4.97694	6.3591
ENSMUSG00000051504	Siglech	-0.695481	5.57594	8.02071	0.00462453	0.999919	49.564	50.9096	55.5207	24.2422	35.0925	33.503
ENSMUSG00000105607	Gm43513	1.12721	-0.114738	8.01793	0.00463166	0.999919	0.605782	0.715487	0.557597	1.34106	0.812562	1.8253
ENSMUSG00000051682	Treml4	-0.719853	4.92365	7.98052	0.00472835	0.999919	19.6604	23.7762	30.5484	9.28423	17.0638	17.0165
ENSMUSG00000096515	Igkv14-100	-2.00061	1.32444	7.9763	0.00473936	0.999919	4.40569	5.17352	8.72241	2.68211	1.06649	0.529925
ENSMUSG00000115986	Gm49439	-1.96327	-1.0047	7.97346	0.00474682	0.999919	0.49564	0.330225	0.517769	0.0515791	0.20314	0.0588805
ENSMUSG00000083718	Ccnb2-ps	-1.29682	-0.841646	7.95655	0.00479137	0.999919	0.605782	0.715487	0.876224	0.206316	0.253926	0.412164
ENSMUSG00000036641	Ccdc148	1.22975	0.730146	7.84488	0.00509648	0.999919	0.330427	0.275187	0.716911	0.928423	0.812562	1.41313
ENSMUSG00000031765	Mt1	0.830921	6.32243	7.84197	0.00510469	0.999919	84.5342	59.9908	60.0612	173.409	77.4981	97.2706
ENSMUSG00000037944	Ccr7	-1.00682	3.18415	7.70472	0.00550767	0.999919	11.9504	9.74163	11.0325	4.02317	5.48479	6.24134
ENSMUSG00000086150	Bach2os	-1.61503	0.00925232	7.69954	0.0055235	0.999919	1.04635	0.935637	0.796567	0.0515791	0.406281	0.412164
ENSMUSG00000024673	Ms4a1	-0.98726	5.20668	7.62992	0.00574078	0.999919	42.4598	45.7361	35.6464	9.38739	24.2245	27.1439
ENSMUSG00000034591	Slc41a2	-0.980757	2.14738	7.61148	0.00579978	0.999919	3.46948	4.29292	6.13357	1.13474	2.59004	3.12067
ENSMUSG00000063903	Klk1	-0.855038	2.08334	7.60545	0.00581921	0.999919	5.83754	4.67818	4.06249	2.32106	2.33612	3.12067
ENSMUSG00000060034	Ctf2	0.978742	0.952115	7.58931	0.00587155	0.999919	1.70721	1.7612	1.11519	2.16632	3.14868	3.35619
ENSMUSG00000028523	Tctex1d1	1.34111	-0.00243239	7.57641	0.00591372	0.999919	0.715925	0.935637	0.637254	2.73369	1.42198	1.35425
ENSMUSG00000036196	Slc26a8	1.1959	0.770934	7.56222	0.00596044	0.999919	1.26664	1.10075	1.11519	3.66211	2.28533	1.64865
ENSMUSG00000049717	Lig4	-0.686287	3.2582	7.53237	0.00606001	0.999919	12.1156	11.1726	10.8333	4.38422	8.27798	7.83111
ENSMUSG00000009185	Ccl8	1.51303	1.05736	7.53031	0.00606693	0.999919	1.26664	0.385262	0.716911	1.08316	3.25025	2.23746
ENSMUSG00000040592	Cd79b	-0.536907	7.08521	7.49742	0.00617874	0.999919	178.981	153.279	132.828	81.0307	109.848	119.351
ENSMUSG00000004709	Cd244a	0.646782	3.81853	7.48328	0.00622745	0.999919	12.5011	12.4935	10.3952	20.4253	12.6455	20.2549
ENSMUSG00000028927	Padi2	-0.595014	4.40429	7.40306	0.00651129	0.999919	18.0083	26.1978	24.7334	12.4306	15.2355	16.251
ENSMUSG00000110235	Gm5086	-1.0443	1.30776	7.37313	0.00662054	0.999919	2.0927	2.36661	3.14644	0.464212	1.3712	1.76642
ENSMUSG00000030443	Zfp583	-1.3362	0.544338	7.34361	0.00673015	0.999919	1.54199	1.3209	2.98713	0.412633	1.26963	0.529925
ENSMUSG00000076677	Ighv6-3	2.82701	6.0115	7.30352	0.00688196	0.999919	19.2749	36.9301	11.9087	10.8832	11.6806	463.095
ENSMUSG00000028541	B4galt2	1.63134	-0.542698	7.21227	0.0072407	0.999919	0.49564	0.165112	0.119485	1.13474	0.710992	0.412164
ENSMUSG00000021903	Galnt15	0.872333	0.86434	7.08852	0.00775793	0.999919	1.04635	1.3209	1.51348	2.57895	2.53926	1.70754
ENSMUSG00000029675	Eln	1.42399	-0.355974	7.08295	0.00778208	0.999919	0.605782	0.4403	0.47794	2.01158	1.06649	0.824327
ENSMUSG00000074336	Apoc4	2.54571	-1.16139	7.06629	0.00785478	0.999919	0.110142	0	0	0.154737	0.20314	0.294403
ENSMUSG00000039783	Kmo	-0.712774	4.46086	7.05373	0.00791003	0.999919	21.3676	23.9413	23.3793	7.53055	17.2162	15.78
ENSMUSG00000095442	Ighv1-4	3.3805	-0.760397	7.04823	0.00793438	0.999919	0.110142	0	0.0398284	0.206316	1.3712	0.0588805
ENSMUSG00000075370	Igll1	-1.10437	5.06196	7.04716	0.00793912	0.999919	61.4594	30.4357	36.2438	8.25265	25.6973	24.1999
ENSMUSG00000108981	Gm15262	1.01713	-0.226455	7.04339	0.00795584	0.999919	0.660854	0.385262	0.637254	1.18632	1.0157	1.11873
ENSMUSG00000007908	Hmgcll1	-1.44907	-0.296782	6.99775	0.00816122	0.999919	0.826067	0.880599	1.51348	0.154737	0.355496	0.647686
ENSMUSG00000036526	Card11	-0.806683	3.70345	6.96562	0.00830906	0.999919	11.3997	13.3741	16.4093	3.55896	9.59839	9.65641
ENSMUSG00000028459	Cd72	-0.900701	5.97472	6.88806	0.00867735	0.999919	74.346	64.2837	64.2432	14.0295	42.4564	49.4596
ENSMUSG00000076605	Igkj2	1.70782	4.49003	6.88198	0.0087069	0.999919	11.9504	8.58584	9.83761	8.40739	48.8553	39.3911
ENSMUSG00000069792	Wfdc17	1.03139	5.86005	6.86768	0.00877686	0.999919	51.4915	52.1205	43.6917	152.468	56.4223	78.1933

## Sheet: Suppl. Table 4
Supplementary Table 4	Structural and functional bone marrow blood vessel changes in hypertension (HTN), atherosclerosis (Athero) and myocardial infarction (MI).
Bone marrow vasculature	HTN	Athero	MI
Arteriolar wall-to-lumen ratio	↑	↑	→
Arteriole density	↑	↓	↑
Sinusoid density	↑	→	↑
Endothelial cell proliferation	↑	→	↑
αvβ3 integrin abundance	↑	→	↑
Vascular leakiness	↑	↑	↑
Endothelial dysfunction	↑	↑	↑
